# Supplementary material for: Development and Validation of Genome Instability-Associated lncRNAs to Predict Prognosis and Immunotherapy of Patients With Hepatocellular Carcinoma
Source: Front Genet. 2022 Jan 28;12:763281. doi: 10.3389/fgene.2021.763281 (PMC8832282; doi:10.3389/fgene.2021.763281)
Supplement: Supplementary file 1 [file Table2.xlsx]

## Sheet: Table 5 (3)
lnc	conMean	treatMean	logFC	pValue	fdr
AC026803.2	0.359213	0.545706	0.603286	0.000781046	0.00696198
AL132712.2	1.40985	2.08744	0.566189	0.0048715	0.023763
BX649601.1	0.318292	0.822349	1.3694	0.00188226	0.0128849
AC008946.1	0.850092	1.30224	0.615299	0.00315841	0.0182814
AC107032.2	0.36517	0.519482	0.508508	0.0111238	0.0424074
LINC00853	1.66532	2.716	0.705685	0.000881242	0.00755373
AC104083.1	2.77842	1.02095	-1.44435	8.13699e-09	2.52043e-06
UCA1	3.69045	0.100196	-5.2029	0.000201295	0.00297454
AC087741.2	0.971684	1.53693	0.661489	0.00466773	0.0230411
AC004080.2	0.28188	0.644243	1.19253	0.00199526	0.0133628
MEG3	4.41906	1.66505	-1.40817	3.11632e-06	0.000148505
AL137798.1	1.58005	2.36737	0.583312	0.0112502	0.0426271
LINC01389	0.559426	1.02177	0.869058	0.00442983	0.0224023
AC079949.2	0.721979	1.45169	1.0077	0.0013996	0.0103838
AC113410.3	0.443664	0.7991	0.848909	0.00135223	0.0102711
ZNF528-AS1	0.534207	0.328942	-0.699566	0.00574361	0.0265535
AL391121.1	1.22564	0.862406	-0.507091	0.00739905	0.0318313
MIR193BHG	0.842054	1.26877	0.59145	0.00206801	0.0137019
AC099343.3	0.835336	1.19675	0.518691	0.00167971	0.0118923
LINC02241	0.318498	1.10263	1.79159	1.58253e-06	0.000102152
KCNMB2-AS1	0.252816	1.04359	2.04539	4.30809e-07	4.85248e-05
AC004832.4	0.346523	0.618459	0.835726	0.00500115	0.0241106
AL121832.2	2.12273	3.27853	0.627127	0.000283213	0.00361753
AP000424.2	0.957522	0.369622	-1.37326	0.000349205	0.00407674
MHENCR	3.46499	5.04528	0.542084	0.00330414	0.0185241
AP001972.4	0.0287107	1.49451	5.70194	0.000902183	0.00760411
AC010719.1	1.65196	2.38029	0.526964	0.000259678	0.00349719
AL163051.1	0.471756	0.704358	0.578268	0.000283213	0.00361753
LINC02585	0.671123	1.10648	0.721331	0.000523716	0.00514987
HOTAIRM1	0.927143	0.573256	-0.693613	0.00330414	0.0185241
GK-AS1	0.657019	0.449401	-0.54793	0.0122336	0.0451203
AC016735.1	4.55115	0.847096	-2.42563	0.000201899	0.00297454
AC106820.3	0.653066	1.09955	0.751614	0.000445488	0.00467763
AC108449.2	0.791232	0.543479	-0.541878	0.00242245	0.0153934
HHIP-AS1	0.669291	0.220655	-1.60084	1.08683e-05	0.000345277
AC092490.1	0.430923	0.962402	1.15921	0.000111841	0.00213186
LUCAT1	0.194437	0.803617	2.0472	0.00270756	0.0164445
AL355102.4	4.42849	1.80271	-1.29665	0.000420651	0.00449298
THAP7-AS1	0.645775	0.950244	0.557267	0.00210711	0.0138867
AC008035.1	1.26452	2.6903	1.08918	0.000151073	0.00246289
LINC01139	0.321127	0.904339	1.49372	9.48476e-05	0.00186534
RHPN1-AS1	0.350291	0.545218	0.638278	0.00450811	0.0227055
AC002310.1	0.331484	0.534349	0.688845	0.00075007	0.00678369
AC008608.2	1.72886	2.64613	0.614064	0.00609677	0.0273692
AC087482.1	11.3317	18.4229	0.701128	0.000295716	0.00373869
TMEM44-AS1	3.96503	6.61969	0.739431	1.79515e-05	0.000479215
AL731684.1	0.378848	0.844304	1.15614	0.00440214	0.0224023
AL109917.1	0.27274	0.646098	1.24423	5.46692e-07	5.36433e-05
LINC02166	1.12532	1.59465	0.502904	0.000890109	0.00755373
LINC00870	0.374792	0.58778	0.649185	0.00395033	0.0208275
PCAT19	0.812715	0.573145	-0.50385	0.000159789	0.00253818
BX322562.1	2.77512	1.69282	-0.713123	0.000492067	0.0049167
LINC01564	2.26466	4.23406	0.902749	0.000271206	0.00361317
AC106739.1	0.555599	0.358172	-0.633394	0.000889818	0.00755373
AL359921.2	1.41802	2.06154	0.53984	0.00135953	0.0102711
AC012146.1	1.1514	1.87995	0.707304	0.00307381	0.0180495
AC090809.1	0.13774	0.739759	2.42511	1.92575e-06	0.000113619
ANKRD10-IT1	3.24609	1.68685	-0.944371	0.000403057	0.0043425
AP003119.3	1.82949	3.54795	0.955543	0.00172838	0.0121674
IDH1-AS1	0.870475	1.4448	0.730992	1.81785e-05	0.000479215
LINC01857	0.837464	0.305889	-1.45302	0.00147402	0.0106801
AC012645.1	0.498167	0.743664	0.578021	0.00333401	0.0186074
AP003119.2	0.983604	2.09856	1.09325	2.39749e-07	3.55761e-05
AL391069.2	1.28171	2.15232	0.747821	1.07201e-06	8.3014e-05
AP001528.1	0.501283	0.779825	0.637526	0.00771321	0.0322861
LINC00987	1.43739	0.733075	-0.971416	0.000336397	0.00407674
AL132712.1	1.74983	2.818	0.687458	0.000166167	0.00260609
AL512408.1	0.325157	0.658141	1.01726	3.66543e-06	0.000168202
AL512353.1	0.272761	0.635043	1.21922	9.99142e-06	0.000325773
AC015922.3	1.21311	0.516374	-1.23223	5.62844e-07	5.36433e-05
AL139289.2	0.370086	0.58418	0.658553	0.00697849	0.0304449
LINC02163	0.280085	1.40405	2.32566	4.41796e-11	5.37245e-08
AP003119.1	0.499565	1.1074	1.14844	0.00053713	0.00515894
AC104958.2	8.96844	14.1948	0.662432	0.00017668	0.00273279
AC008443.4	1.16724	1.98471	0.765828	6.41387e-06	0.000239961
AP003068.1	0.460091	0.686065	0.576426	0.00038227	0.00419143
AL162413.1	0.857553	5.26251	2.61745	7.14002e-06	0.000252757
Z98257.1	0.561377	1.0439	0.894945	0.00253708	0.0157962
AC254562.2	0.467288	1.0052	1.1051	0.00493735	0.0239897
PRRT3-AS1	1.05102	2.18043	1.05282	0.000201824	0.00297454
AC074212.1	0.530604	0.753606	0.506177	0.00599392	0.0271022
AC144652.1	1.01197	1.56051	0.624855	0.00844682	0.0343135
AL450384.2	1.90934	3.17043	0.731602	0.00176155	0.0122616
LINC02506	0.920345	2.68925	1.54696	0.00100304	0.00834164
AL023803.1	0.915028	2.147	1.23043	1.21897e-05	0.000375626
LINC00221	0.508707	1.66305	1.70892	0.00138769	0.0103575
AL031058.1	3.18235	6.01243	0.917857	0.00100315	0.00834164
MIR122HG	2.26761	3.39943	0.584123	0.00166377	0.0118472
AC090587.1	0.712914	1.11885	0.650222	2.87227e-06	0.00014235
AC060766.4	0.78306	0.531672	-0.558587	0.00901892	0.0361632
NDST1-AS1	0.760497	1.40405	0.884578	0.000866644	0.00755373
SMIM2-AS1	0.684442	1.10889	0.696116	0.0117615	0.0441591
SPINT1-AS1	2.10614	0.509828	-2.04652	0.00012091	0.00226981
AP000757.2	1.15128	0.483972	-1.25025	4.05406e-06	0.000173206
AC040970.1	0.963026	0.554601	-0.796124	3.57475e-05	0.000790913
AL133371.2	0.517353	0.306579	-0.754892	8.46468e-06	0.000283453
AL390719.2	0.660548	0.243263	-1.44115	0.000275403	0.00361753
AC004241.2	0.360777	0.573514	0.668721	0.0026079	0.0160489
AL035661.1	4.4436	2.07252	-1.10034	0.000147471	0.00243622
AC010547.2	3.03377	0.283119	-3.42163	2.50175e-06	0.000134768
FOXN3-AS1	1.83975	2.72751	0.568073	0.00381259	0.0205382
LINC02321	0.736622	1.17796	0.677287	0.00405444	0.021196
AL606970.1	0.536056	0.353332	-0.60136	0.0043041	0.0223129
AC116351.1	0.739925	0.154355	-2.26112	0.000105803	0.00204828
AC007405.3	1.87548	2.76666	0.560881	0.000366366	0.00408944
LINC00239	0.910953	0.535143	-0.767452	0.00318414	0.0182814
AC131009.3	0.892554	1.50852	0.757124	0.00371215	0.0203511
AL121845.4	1.29567	2.39665	0.88732	0.00584255	0.0269105
LINC02298	1.08985	0.480602	-1.18121	0.000259162	0.00349719
AC010205.1	0.317463	0.649002	1.03164	0.00292792	0.0175251
AC105942.1	6.04473	9.50834	0.653515	0.000720238	0.00661019
SNHG18	1.18931	0.700909	-0.762827	0.000127536	0.00229465
AL162411.1	2.87471	4.29619	0.57964	0.00454772	0.0227203
AC015922.2	1.06011	0.268951	-1.97881	8.67224e-11	5.37245e-08
DSCR8	0.815454	1.52816	0.906118	0.00159943	0.0114549
Z73429.1	0.276905	0.60199	1.12035	0.00601542	0.0271022
LINC01144	0.564606	0.951693	0.753251	0.000340014	0.00407674
LINC01023	2.67556	4.28558	0.679651	0.0072161	0.031371
MIR4458HG	1.20692	1.80876	0.583669	0.00101315	0.0083686
LINC01151	1.63353	3.42348	1.06747	1.63059e-06	0.000102152
AC010643.1	0.295871	0.691884	1.22556	0.000358447	0.00407674
FAM111A-DT	0.811239	0.547735	-0.566649	0.00594309	0.0270716
LINC01843	2.46698	4.75906	0.947928	0.0106031	0.040799
AC090152.1	1.13865	0.600346	-0.923461	0.00261653	0.0160489
AP001189.3	0.696267	0.202943	-1.77856	3.5026e-08	6.19961e-06
LINC01980	0.406528	2.32003	2.51272	2.26084e-08	5.17083e-06
MINCR	2.30311	3.39286	0.558922	0.00435279	0.0224023
TIPARP-AS1	1.08448	1.57021	0.533951	0.000343667	0.00407674
AL133353.1	0.692568	1.20366	0.797399	0.000354823	0.00407674
AC002070.1	0.534447	0.352129	-0.601942	0.000471928	0.00483239
LINC01474	1.15481	2.35162	1.02599	0.00119191	0.00940625
KDM4A-AS1	0.307489	0.497598	0.694449	0.000204064	0.00297454
AC145343.1	0.430185	0.967943	1.16997	4.66626e-06	0.000182316
AC012603.1	0.548154	0.781809	0.512234	0.00755464	0.0320555
AC005476.2	0.811601	1.23501	0.60568	0.000256869	0.00349719
DIO3OS	0.631997	0.365171	-0.791346	1.64895e-06	0.000102152
AP000424.1	1.1192	0.514444	-1.12138	0.00789353	0.0328768
PRR26	1.21464	0.524063	-1.21272	0.00047689	0.00484317
SNHG14	0.887809	0.606567	-0.549582	0.00110735	0.0089674
AC135050.5	0.508497	0.34819	-0.546367	0.00559285	0.0262723
ST8SIA6-AS1	0.681824	2.7469	2.01033	3.00387e-09	1.2406e-06
ZSCAN16-AS1	5.62499	9.35733	0.734247	6.69348e-07	5.92373e-05
AC006205.2	4.26909	8.28072	0.955826	0.00746882	0.0320203
ZFPM2-AS1	0.552893	2.04878	1.88969	3.89975e-05	0.000847682
SP2-AS1	0.416478	0.640985	0.622049	0.000881242	0.00755373
CR936218.2	0.558941	1.05006	0.909711	0.00324458	0.0184437
AL031963.3	0.427596	0.707384	0.726246	0.000136503	0.00238207
AC010487.1	0.852752	0.407799	-1.06427	0.00133666	0.010223
AC004832.5	0.774959	1.3219	0.770419	0.00564612	0.0262992
LINC02404	0.321351	0.932819	1.53745	1.65695e-05	0.000456214
AC007406.2	0.488158	1.78956	1.87419	0.00021315	0.00307084
AC108673.2	2.94078	4.58734	0.641461	0.00462788	0.0229358
AC002116.2	0.354565	0.509039	0.521725	0.00183832	0.0127244
AC091729.3	1.98568	3.18193	0.680272	2.58422e-07	3.55761e-05
AC096996.2	0.247048	0.631955	1.35503	0.000155578	0.0025034
AC016405.3	0.563488	1.16949	1.05343	0.000394618	0.00428888
LINC01124	1.98309	5.03962	1.34556	6.83655e-05	0.00143567
AC010654.1	0.469276	0.691822	0.559965	0.000178657	0.00273279
ELOA-AS1	0.647411	0.982619	0.601951	1.37651e-05	0.000396628
AC091043.1	1.22293	1.81965	0.573318	0.00387993	0.0207261
AL132989.1	0.814211	0.561468	-0.5362	0.0103507	0.0400772
LINC01480	0.810571	0.168488	-2.26629	0.0126226	0.0461337
LINC01816	1.93906	3.16525	0.706963	0.000144425	0.00241815
AL096828.3	0.445983	0.663327	0.57273	7.16479e-05	0.00147953
AC009171.2	0.550233	0.911953	0.728916	3.81639e-06	0.000168875
AL451165.2	3.31525	5.59312	0.754535	1.35911e-05	0.000396628
AC083880.1	0.541218	0.797143	0.558628	0.0082408	0.0338091
LINC01608	0.542104	1.19561	1.1411	1.48507e-05	0.000418183
LINC01639	0.192009	0.618975	1.6887	0.00810575	0.0333664
BX284668.5	5.59335	9.6109	0.780957	2.45202e-05	0.000607611
AC015912.3	1.04889	1.64886	0.65261	0.00458756	0.0228273
AC093278.2	1.16988	0.759039	-0.624116	2.94989e-05	0.000689607
AC118553.1	0.761473	1.16508	0.613563	0.000141206	0.00241815
LINC02476	0.179503	0.665703	1.89087	2.06135e-06	0.000116092
AC105020.5	0.35762	0.673905	0.914118	0.0129286	0.0469753
AC021016.2	0.578221	0.38931	-0.570703	2.6735e-05	0.000649503
LINC02035	0.825644	0.505845	-0.706826	0.00454772	0.0227203
IGF2-AS	1.01029	0.479797	-1.07427	0.000750093	0.00678369
LINC02315	0.297369	0.959942	1.69069	0.000128869	0.00229465
AC245041.2	1.1958	0.147979	-3.01451	0.00737957	0.0318313
SERPINB9P1	1.25721	0.68789	-0.86997	0.000358648	0.00407674
AC027117.2	11.0167	7.04919	-0.644164	0.00442983	0.0224023
LINC00924	0.71606	0.284644	-1.33092	2.50403e-08	5.17083e-06
AL359915.1	0.320919	0.533014	0.731966	0.0112472	0.0426271
LINC01431	0.35214	0.617966	0.81138	0.00391549	0.020732
LINC01287	0.672504	3.55188	2.40097	0.00340986	0.018777
CEBPA-DT	3.59326	5.4132	0.591187	0.00141319	0.0104223
LINC01485	18.7051	36.2642	0.955116	0.00564615	0.0262992
AC002456.1	0.657802	1.45578	1.14606	1.24299e-05	0.000375626
AC020765.2	0.715026	1.1086	0.632676	0.000318848	0.00395053
AC026462.3	2.18332	4.6423	1.08831	0.000829693	0.00729071
F10-AS1	0.326085	0.500564	0.618306	0.00640751	0.0285572
HYI-AS1	0.411333	0.614598	0.579337	0.000462147	0.00477167
AC002470.1	1.08165	1.68036	0.635536	0.00391549	0.020732
AC147651.1	2.86017	0.453063	-2.65832	0.001217	0.00952985
AC135048.3	0.327612	0.499929	0.609733	0.00726062	0.0314542
ZNF667-AS1	1.37951	0.902159	-0.612704	0.00067067	0.00620119
AC022150.2	0.780562	0.444997	-0.810718	0.00033974	0.00407674
AC009686.2	0.389636	0.674634	0.791978	0.00111796	0.00899446
AC018521.5	0.743225	1.2583	0.75961	3.17479e-05	0.000715194
AL133355.1	0.650489	0.315158	-1.04545	4.48299e-06	0.000182316
ENTPD3-AS1	1.26665	1.93147	0.608684	3.3248e-07	4.11943e-05
AC010894.2	1.57382	2.35451	0.581161	0.000354846	0.00407674
AC008738.2	0.328239	0.48132	0.55225	0.00307238	0.0180495
AC009560.1	0.403847	0.71405	0.822214	0.0037785	0.0205332
AL353622.1	0.647175	1.07257	0.728849	0.000492067	0.0049167
AC004862.1	1.05942	2.54471	1.26423	0.00265368	0.0161966
AC073046.1	0.508466	0.314618	-0.69255	0.00886472	0.0356926
LINC02565	0.293685	0.573799	0.966277	0.00497568	0.0240815
AC008014.1	0.533393	0.763378	0.517198	0.00764944	0.0321276
CAMTA1-DT	0.384434	0.760045	0.983349	2.64658e-06	0.00013663
AP003174.1	0.298448	0.615395	1.04403	0.00828852	0.0338645
LINC02482	2.47748	4.65296	0.909274	2.77413e-05	0.00066099
BX640514.2	0.771251	0.150899	-2.35361	0.00122296	0.00952985
DM1-AS	1.06819	1.65244	0.62943	6.58488e-06	0.000239961
AC025265.1	0.446583	0.655235	0.553082	0.00114045	0.00911625
AC027644.3	2.16189	3.41787	0.660809	0.000452561	0.00471196
AC011477.2	1.17404	0.807462	-0.540013	0.012236	0.0451203
AC119150.1	0.366871	0.590019	0.685488	0.00144757	0.0106126
AC109322.1	1.14962	1.82425	0.666148	0.000312072	0.00390563
Z82246.1	0.814875	1.75329	1.10541	0.00482191	0.0236728
AC098487.1	0.63625	1.07762	0.760186	0.00439116	0.0224023
AGAP2-AS1	2.40016	1.05166	-1.19046	1.42048e-06	0.000102152
AL691420.1	0.323082	1.47589	2.19161	4.35763e-05	0.000930879
KMT2E-AS1	4.34564	6.72593	0.630165	3.09807e-05	0.000710836
AP001271.1	0.633489	0.183117	-1.79055	0.00592711	0.0270716
AC013275.1	1.4368	0.379109	-1.92218	0.000129641	0.00229465
AC132938.3	1.79951	2.6561	0.561706	0.000127536	0.00229465
AC026304.1	0.563002	0.926118	0.718056	0.0018823	0.0128849
MIR210HG	0.981768	2.07432	1.07919	0.00152643	0.0109956
AC093110.1	0.778362	0.443936	-0.81009	0.00285201	0.0171909
AC004540.1	0.792379	0.145279	-2.44737	0.00176004	0.0122616
AC091271.1	1.00029	1.50329	0.587705	0.00810596	0.0333664
AC010883.1	0.838864	1.32971	0.664608	0.00190015	0.0129356
ARF4-AS1	0.326002	0.502268	0.623577	0.00303227	0.017976
CASC9	1.04008	2.78649	1.42176	1.01157e-06	8.3014e-05
OLMALINC	2.71135	4.03191	0.572454	0.00483391	0.0236728
AL118516.1	2.99382	4.39031	0.552332	0.00663524	0.0294662
LINC01419	2.36381	6.48897	1.45688	4.70874e-06	0.000182316
AC138696.2	1.98917	3.23183	0.700183	2.08621e-05	0.000538502
TNFRSF10A-AS1	1.13823	0.72741	-0.645946	0.000657101	0.00612142
AC004540.2	1.30192	0.3517	-1.88823	0.000247795	0.00344965
THORLNC	0.304954	0.520482	0.771256	0.0139244	0.0498623
AC108134.2	0.399086	0.589021	0.561619	0.000534757	0.00515894
LINC01273	0.795118	1.18325	0.573518	0.012236	0.0451203
