# Supplementary material for: Development and Validation of Genome Instability-Associated lncRNAs to Predict Prognosis and Immunotherapy of Patients With Hepatocellular Carcinoma
Source: Front Genet. 2022 Jan 28;12:763281. doi: 10.3389/fgene.2021.763281 (PMC8832282; doi:10.3389/fgene.2021.763281)
Supplement: Supplementary file 2 [file Table1.xlsx]

## Sheet: Table 4
id	Count
TCGA-MI-A75I-01A-11D-A32G-10	231
TCGA-DD-A73C-01A-12D-A33K-10	101
TCGA-2Y-A9H0-01A-11D-A382-10	114
TCGA-DD-AAW0-01A-11D-A40R-10	117
TCGA-2Y-A9GZ-01A-11D-A38X-10	129
TCGA-DD-A1EE-01A-11D-A12Z-10	339
TCGA-2Y-A9GS-01A-12D-A382-10	81
TCGA-DD-AACZ-01A-11D-A40R-10	213
TCGA-DD-AAD6-01A-11D-A40R-10	148
TCGA-DD-AAVY-01A-11D-A40R-10	129
TCGA-ED-A8O6-01A-11D-A35Z-10	92
TCGA-DD-A1EJ-01A-11D-A152-10	77
TCGA-ES-A2HS-01A-11D-A183-10	94
TCGA-DD-AAVS-01A-11D-A40R-10	65
TCGA-DD-A73G-01A-22D-A32G-10	137
TCGA-O8-A75V-01A-11D-A32G-10	109
TCGA-2Y-A9HB-01A-11D-A38X-10	97
TCGA-DD-AACL-01A-11D-A40R-10	406
TCGA-ED-A8O5-01A-11D-A35Z-10	170
TCGA-DD-AAD8-01A-11D-A40R-10	163
TCGA-CC-5263-01A-01D-A12Z-10	162
TCGA-DD-AACC-01A-11D-A40R-10	90
TCGA-DD-AACK-01A-11D-A40R-10	188
TCGA-G3-AAV1-01A-11D-A382-10	76
TCGA-CC-5259-01A-31D-A20W-10	181
TCGA-CC-A7IG-01A-11D-A33K-10	197
TCGA-CC-A9FU-01A-11D-A36X-10	67
TCGA-DD-AAVP-01A-11D-A40R-10	108
TCGA-2Y-A9H9-01A-21D-A38X-10	167
TCGA-DD-AAW2-01A-11D-A40P-10	179
TCGA-G3-AAV4-01A-11D-A382-10	159
TCGA-DD-A3A5-01A-11D-A22F-10	84
TCGA-DD-AADY-01A-11D-A40R-10	64
TCGA-5R-AA1D-01A-11D-A382-10	15
TCGA-ZP-A9D1-01A-11D-A382-10	183
TCGA-DD-AAVQ-01A-11D-A40R-10	62
TCGA-EP-A26S-01A-11D-A16V-10	125
TCGA-BC-A69H-01A-11D-A30V-10	176
TCGA-RC-A7SH-01A-11D-A382-10	88
TCGA-ES-A2HT-01A-12D-A183-10	96
TCGA-ED-A7PZ-01A-11D-A33Q-10	341
TCGA-UB-A7MA-01A-11D-A33Q-10	117
TCGA-CC-A7IF-01A-11D-A33K-10	169
TCGA-UB-A7MF-01A-11D-A33K-10	130
TCGA-DD-A1EC-01A-21D-A12Z-10	36
TCGA-DD-A114-01A-11D-A12Z-10	126
TCGA-2Y-A9H5-01A-11D-A382-10	106
TCGA-DD-AADA-01A-11D-A40R-10	154
TCGA-DD-AAED-01A-12D-A40R-10	103
TCGA-4R-AA8I-01A-11D-A382-10	1559
TCGA-DD-AAD3-01A-11D-A40R-10	88
TCGA-DD-AADJ-01A-11D-A40R-10	86
TCGA-DD-A4NN-01A-11D-A28X-10	74
TCGA-3K-AAZ8-01A-12D-A38X-10	179
TCGA-KR-A7K7-01A-11D-A33K-10	78
TCGA-2V-A95S-01A-11D-A36X-10	133
TCGA-KR-A7K8-01A-11D-A33K-10	53
TCGA-DD-AAEH-01A-11D-A40R-10	130
TCGA-DD-AAE0-01A-11D-A40R-10	90
TCGA-CC-A7IJ-01A-11D-A33Q-10	184
TCGA-CC-A1HT-01A-11D-A12Z-10	108
TCGA-ED-A97K-01A-21D-A382-10	65
TCGA-DD-AACW-01A-11D-A40R-10	64
TCGA-DD-AADI-01A-11D-A40R-10	117
TCGA-2Y-A9GW-01A-11D-A382-10	97
TCGA-2Y-A9GT-01A-11D-A382-10	115
TCGA-ZP-A9D0-01A-11D-A36X-10	75
TCGA-FV-A3R3-01A-11D-A22F-10	48
TCGA-DD-A1EA-01A-11D-A12Z-10	101
TCGA-2Y-A9GV-01A-11D-A382-10	78
TCGA-DD-AAVV-01A-11D-A40R-10	107
TCGA-RC-A7SB-01A-21D-A34Z-10	83
TCGA-MR-A8JO-01A-12D-A35Z-10	29
TCGA-MI-A75C-01A-11D-A32G-10	156
TCGA-DD-A116-01A-11D-A12Z-10	126
TCGA-DD-A1EK-01A-11D-A20W-10	77
TCGA-5C-A9VH-01A-11D-A36X-10	137
TCGA-BC-A10T-01A-11D-A12Z-10	104
TCGA-G3-A3CK-01A-11D-A20W-10	275
TCGA-DD-AAEB-01A-11D-A40R-10	176
TCGA-DD-AACY-01A-11D-A40R-10	98
TCGA-DD-AAVZ-01A-11D-A40R-10	62
TCGA-BW-A5NO-01A-11D-A27I-10	116
TCGA-G3-A25Z-01A-11D-A16V-10	84
TCGA-G3-A3CH-01A-11D-A22F-10	43
TCGA-BD-A3EP-01A-11D-A22F-10	122
TCGA-DD-A4NG-01A-11D-A27I-10	94
TCGA-5C-A9VG-01A-11D-A36X-10	189
TCGA-DD-AAW1-01A-11D-A40P-10	156
TCGA-DD-AADC-01A-11D-A40R-10	113
TCGA-2Y-A9GU-01A-11D-A382-10	179
TCGA-ED-A4XI-01A-11D-A25V-10	108
TCGA-DD-AADE-01A-11D-A40R-10	161
TCGA-DD-AADN-01A-11D-A40R-10	141
TCGA-MI-A75E-01A-11D-A32G-10	149
TCGA-ZP-A9D4-01A-11D-A36X-10	96
TCGA-5C-AAPD-01A-21D-A38X-10	96
TCGA-DD-AAD5-01A-11D-A40R-10	177
TCGA-DD-A4NO-01A-11D-A28X-10	65
TCGA-EP-A2KB-01A-11D-A183-10	119
TCGA-5R-AA1C-01A-11D-A40R-10	125
TCGA-G3-A6UC-01A-21D-A33K-10	174
TCGA-DD-AAVW-01A-11D-A40R-10	41
TCGA-EP-A2KC-01A-11D-A20W-10	110
TCGA-DD-AACE-01A-11D-A40R-10	109
TCGA-MI-A75G-01A-11D-A32G-10	297
TCGA-K7-AAU7-01A-11D-A382-10	93
TCGA-UB-A7ME-01A-11D-A33K-10	114
TCGA-CC-A9FV-01A-11D-A36X-10	16
TCGA-G3-A5SL-01A-11D-A27I-10	150
TCGA-DD-A4NI-01A-11D-A27I-10	165
TCGA-DD-A1ED-01A-11D-A152-10	28
TCGA-QA-A7B7-01A-11D-A32G-10	128
TCGA-FV-A3I1-01A-11D-A22F-10	95
TCGA-DD-AADK-01A-11D-A40R-10	69
TCGA-2Y-A9H1-01A-11D-A382-10	178
TCGA-DD-AADS-01A-11D-A40R-10	189
TCGA-DD-AACP-01A-11D-A40R-10	225
TCGA-DD-AACB-01A-11D-A40R-10	146
TCGA-BC-A10Z-01A-11D-A12Z-10	243
TCGA-BC-A217-01A-11D-A152-10	146
TCGA-LG-A9QC-01A-11D-A36X-10	66
TCGA-DD-A1EI-01A-11D-A12Z-10	67
TCGA-DD-A1EL-01A-11D-A152-10	121
TCGA-DD-AADM-01A-11D-A40R-10	226
TCGA-FV-A3I0-01A-11D-A22F-10	107
TCGA-CC-A8HT-01A-11D-A35Z-10	267
TCGA-ED-A7XO-01A-11D-A34Z-10	70
TCGA-ED-A66X-01A-11D-A30V-10	51
TCGA-DD-AACF-01A-11D-A40R-10	173
TCGA-BC-A216-01A-11D-A152-10	79
TCGA-CC-A3MC-01A-11D-A22F-10	125
TCGA-GJ-A9DB-01A-11D-A36X-10	119
TCGA-CC-A5UE-01A-11D-A28X-10	177
TCGA-ED-A66Y-01A-11D-A30V-10	115
TCGA-DD-A115-01A-11D-A12Z-10	112
TCGA-ED-A7PY-01A-11D-A33Q-10	36
TCGA-WX-AA46-01A-11D-A38X-10	43
TCGA-DD-A39V-01A-11D-A20W-10	91
TCGA-GJ-A6C0-01A-12D-A30V-10	111
TCGA-FV-A2QQ-01A-11D-A22F-10	167
TCGA-DD-AADW-01A-11D-A38X-10	56
TCGA-DD-AAD1-01A-11D-A40R-10	146
TCGA-DD-AAEA-01A-11D-A40R-10	240
TCGA-WQ-AB4B-01A-11D-A40P-10	80
TCGA-DD-A113-01A-11D-A12Z-10	168
TCGA-RC-A6M5-01A-11D-A32G-10	16
TCGA-MR-A520-01A-11D-A25V-10	24
TCGA-BC-A10R-01A-11D-A12Z-10	127
TCGA-PD-A5DF-01A-11D-A27I-10	56
TCGA-BC-A8YO-01A-11D-A36X-10	97
TCGA-UB-A7MD-01A-12D-A34Z-10	146
TCGA-K7-A5RG-01A-11D-A28X-10	140
TCGA-CC-A123-01A-11D-A12Z-10	107
TCGA-DD-AACU-01A-11D-A40R-10	144
TCGA-DD-AACT-01A-11D-A40R-10	273
TCGA-BC-4073-01B-02D-A12Z-10	184
TCGA-G3-AAV6-01A-21D-A36X-10	93
TCGA-UB-A7MB-01A-11D-A33Q-10	2055
TCGA-BC-A10X-01A-11D-A12Z-10	5
TCGA-DD-AACN-01A-11D-A40R-10	56
TCGA-DD-AACH-01A-11D-A40R-10	142
TCGA-DD-AACX-01A-11D-A40R-10	161
TCGA-DD-A4NF-01A-11D-A27I-10	150
TCGA-CC-A8HS-01A-11D-A35Z-10	63
TCGA-DD-AACS-01A-11D-A40R-10	65
TCGA-ED-A627-01A-12D-A30V-10	3
TCGA-DD-A3A2-01A-11D-A20W-10	88
TCGA-DD-AAW3-01A-11D-A40P-10	127
TCGA-DD-AAE8-01A-11D-A40R-10	67
TCGA-DD-AAVR-01A-11D-A40R-10	93
TCGA-MI-A75H-01A-11D-A32G-10	176
TCGA-HP-A5MZ-01A-21D-A27I-10	56
TCGA-2Y-A9GY-01A-11D-A382-10	99
TCGA-WQ-A9G7-01A-11D-A36X-10	674
TCGA-EP-A3JL-01A-11D-A20W-10	111
TCGA-DD-AACV-01A-11D-A40R-10	143
TCGA-T1-A6J8-01A-11D-A32G-10	120
TCGA-2Y-A9H3-01A-11D-A382-10	174
TCGA-YA-A8S7-01A-11D-A36X-10	95
TCGA-DD-AAE4-01A-11D-A40R-10	88
TCGA-G3-A5SM-01A-12D-A28X-10	151
TCGA-CC-A9FS-01A-11D-A36X-10	132
TCGA-BC-A10Y-01A-11D-A12Z-10	86
TCGA-ZP-A9CV-01A-11D-A382-10	137
TCGA-G3-A3CG-01A-11D-A20W-10	137
TCGA-CC-A7IL-01A-11D-A33Q-10	149
TCGA-UB-AA0U-01A-11D-A382-10	111
TCGA-DD-AA3A-01A-11D-A36X-10	57
TCGA-DD-A11B-01A-11D-A12Z-10	75
TCGA-CC-5264-01A-01D-A12Z-10	132
TCGA-RC-A6M4-01A-11D-A32G-10	241
TCGA-DD-AADB-01A-11D-A40R-10	159
TCGA-DD-AACJ-01A-11D-A40R-10	148
TCGA-DD-AAE7-01A-11D-A40R-10	313
TCGA-DD-AAE1-01A-11D-A40R-10	68
TCGA-RC-A7SK-01A-11D-A34Z-10	174
TCGA-DD-AAC8-01A-11D-A40R-10	716
TCGA-FV-A2QR-01A-11D-A20W-10	150
TCGA-ZS-A9CF-01A-11D-A382-10	131
TCGA-DD-A73D-01A-12D-A32G-10	89
TCGA-EP-A2KA-01A-11D-A183-10	148
TCGA-DD-AAEK-01A-11D-A40R-10	107
TCGA-CC-A7IH-01A-11D-A33K-10	1040
TCGA-CC-A3MA-01A-11D-A20W-10	62
TCGA-DD-A118-01A-11D-A12Z-10	154
TCGA-G3-A5SK-01A-11D-A27I-10	110
TCGA-DD-AAD0-01A-11D-A40R-10	140
TCGA-EP-A3RK-01A-11D-A22F-10	71
TCGA-G3-AAUZ-01A-11D-A382-10	103
TCGA-G3-AAV3-01A-11D-A36X-10	111
TCGA-ZP-A9CY-01A-11D-A382-10	106
TCGA-G3-A25S-01A-11D-A16V-10	168
TCGA-DD-A73A-01A-12D-A32G-10	84
TCGA-BW-A5NP-01A-11D-A27I-10	83
TCGA-2Y-A9H4-01A-11D-A382-10	97
TCGA-CC-A3M9-01A-11D-A20W-10	154
TCGA-DD-A11A-01A-11D-A12Z-10	136
TCGA-G3-AAV2-01A-11D-A36X-10	73
TCGA-NI-A4U2-01A-11D-A28X-10	148
TCGA-WX-AA47-01A-11D-A38X-10	51
TCGA-CC-A9FW-01A-11D-A36X-10	210
TCGA-CC-A7IK-01A-12D-A33Q-10	400
TCGA-DD-AAC9-01A-11D-A40R-10	90
TCGA-ZS-A9CD-01A-11D-A36X-10	124
TCGA-DD-AADD-01A-11D-A40R-10	119
TCGA-DD-AADP-01A-11D-A38X-10	129
TCGA-UB-AA0V-01A-11D-A382-10	44
TCGA-CC-A8HV-01A-11D-A35Z-10	189
TCGA-BC-A3KF-01A-11D-A20W-10	130
TCGA-DD-AAE9-01A-11D-A40R-10	147
TCGA-ZS-A9CG-01A-11D-A36X-10	100
TCGA-2Y-A9H7-01A-11D-A38X-10	106
TCGA-BC-A10W-01A-11D-A12Z-10	135
TCGA-G3-A7M5-01A-11D-A33Q-10	252
TCGA-G3-A25U-01A-11D-A16V-10	100
TCGA-DD-AAEG-01A-11D-A38X-10	120
TCGA-G3-A7M8-01A-11D-A33Q-10	24
TCGA-KR-A7K2-01A-12D-A33Q-10	76
TCGA-K7-A5RF-01A-11D-A28X-10	10
TCGA-DD-A4NL-01A-11D-A28X-10	19
TCGA-CC-A5UC-01A-11D-A28X-10	71
TCGA-DD-A73F-01A-11D-A32G-10	91
TCGA-DD-AADV-01A-11D-A38X-10	112
TCGA-2Y-A9H6-01A-11D-A38X-10	76
TCGA-DD-A1EH-01A-11D-A12Z-10	40
TCGA-CC-5262-01A-01D-A12Z-10	160
TCGA-G3-A5SJ-01A-11D-A27I-10	134
TCGA-DD-A3A9-01A-11D-A25V-10	425
TCGA-DD-A3A3-01A-11D-A22F-10	73
TCGA-CC-A7IE-01A-21D-A382-10	223
TCGA-DD-A3A7-01A-11D-A22F-10	163
TCGA-ED-A7PX-01A-51D-A34Z-10	43
TCGA-5R-AAAM-01A-12D-A40R-10	85
TCGA-DD-AACG-01A-11D-A40R-10	141
TCGA-CC-A8HU-01A-11D-A35Z-10	122
TCGA-XR-A8TE-01A-11D-A35Z-10	19
TCGA-DD-AAE2-01A-11D-A40R-10	128
TCGA-DD-A1EF-01A-11D-A12Z-10	138
TCGA-DD-AAVU-01A-11D-A40R-10	81
TCGA-GJ-A3OU-01A-31D-A382-10	54
TCGA-G3-A7M6-01A-11D-A33Q-10	125
TCGA-RC-A6M3-01A-11D-A32G-10	97
TCGA-DD-A4NK-01A-11D-A28X-10	102
TCGA-DD-A73B-01A-12D-A32G-10	102
TCGA-DD-A4NV-01A-11D-A30V-10	134
TCGA-DD-AADO-01A-11D-A40R-10	278
TCGA-DD-A39Z-01A-11D-A20W-10	96
TCGA-NI-A8LF-01A-11D-A35Z-10	142
TCGA-BC-A10Q-01A-11D-A12Z-10	54
TCGA-DD-AAEE-01A-11D-A40R-10	118
TCGA-DD-A73E-01A-12D-A32G-10	170
TCGA-2Y-A9HA-01A-11D-A38X-10	188
TCGA-2Y-A9H8-01A-11D-A38X-10	105
TCGA-DD-AADF-01A-11D-A40R-10	295
TCGA-G3-A25T-01A-11D-A16V-10	68
TCGA-ED-A5KG-01A-11D-A27I-10	4
TCGA-DD-AACM-01A-11D-A40R-10	74
TCGA-DD-A11C-01A-11D-A12Z-10	126
TCGA-RC-A7S9-01A-11D-A33Q-10	76
TCGA-2Y-A9GX-01A-11D-A382-10	52
TCGA-DD-A1E9-01A-21D-A152-10	76
TCGA-G3-A7M9-01A-23D-A34Z-10	164
TCGA-DD-AAEI-01A-11D-A40R-10	152
TCGA-ED-A82E-01A-11D-A34Z-10	42
TCGA-DD-A4NE-01A-11D-A27I-10	78
TCGA-DD-AACQ-01A-11D-A40R-10	282
TCGA-DD-AACI-01A-11D-A40R-10	435
TCGA-G3-AAV0-01A-11D-A36X-10	236
TCGA-ZS-A9CE-01A-11D-A36X-10	157
TCGA-DD-A1EB-01A-11D-A12Z-10	187
TCGA-CC-A5UD-01A-11D-A28X-10	278
TCGA-DD-A4NP-01A-11D-A28X-10	26
TCGA-WJ-A86L-01A-12D-A45V-10	184
TCGA-DD-A4NH-01A-11D-A27I-10	63
TCGA-FV-A495-01A-11D-A25V-10	116
TCGA-DD-AAE6-01A-11D-A40R-10	127
TCGA-2Y-A9H2-01A-12D-A382-10	72
TCGA-KR-A7K0-01A-12D-A33Q-10	134
TCGA-BD-A3ER-01A-11D-A20W-10	68
TCGA-G3-A25W-01A-11D-A16V-10	99
TCGA-WX-AA44-01A-11D-A38X-10	104
TCGA-CC-A7II-01A-11D-A33K-10	219
TCGA-FV-A23B-01A-11D-A16V-10	112
TCGA-DD-A39X-01A-11D-A20W-10	73
TCGA-DD-A4NS-01A-11D-A30V-10	21
TCGA-LG-A6GG-01A-11D-A30V-10	263
TCGA-XR-A8TC-01A-11D-A35Z-10	67
TCGA-DD-AACA-01A-11D-A40R-10	140
TCGA-DD-A4NJ-01A-11D-A27I-10	94
TCGA-RC-A7SF-01A-11D-A34Z-10	103
TCGA-RC-A6M6-01A-11D-A32G-10	245
TCGA-DD-A4NR-01A-11D-A30V-10	67
TCGA-CC-5260-01A-01D-A12Z-10	67
TCGA-G3-AAV7-01A-11D-A382-10	117
TCGA-DD-AACD-01A-11D-A40R-10	120
TCGA-RG-A7D4-01A-12D-A33Q-10	107
TCGA-UB-A7MC-01A-11D-A33Q-10	87
TCGA-DD-A4NQ-01A-21D-A28X-10	102
TCGA-DD-AACO-01A-11D-A40R-10	66
TCGA-G3-A25Y-01A-11D-A16V-10	79
TCGA-XR-A8TG-01A-11D-A35Z-10	109
TCGA-CC-A3MB-01A-11D-A20W-10	81
TCGA-ED-A459-01A-11D-A25V-10	176
TCGA-G3-A7M7-01A-12D-A34Z-10	91
TCGA-BW-A5NQ-01A-11D-A27I-10	128
TCGA-BD-A2L6-01A-11D-A20W-10	104
TCGA-G3-A25V-01A-11D-A16V-10	70
TCGA-XR-A8TD-01A-12D-A38X-10	71
TCGA-FV-A4ZQ-01A-11D-A25V-10	108
TCGA-DD-A4ND-01A-11D-A25V-10	66
TCGA-DD-A39W-01A-11D-A20W-10	46
TCGA-DD-A3A8-01A-11D-A22F-10	159
TCGA-DD-AAVX-01A-11D-A40R-10	109
TCGA-DD-A119-01A-11D-A12Z-10	71
TCGA-DD-AADU-01A-11D-A40R-10	137
TCGA-DD-A4NA-01A-11D-A25V-10	39
TCGA-CC-5258-01A-01D-A12Z-10	172
TCGA-BC-A10U-01A-11D-A12Z-10	171
TCGA-G3-A3CI-01A-11D-A20W-10	19
TCGA-FV-A496-01A-11D-A25V-10	134
TCGA-DD-AADG-01A-11D-A40R-10	192
TCGA-DD-A3A4-01A-11D-A22F-10	48
TCGA-ZP-A9CZ-01A-11D-A382-10	71
TCGA-DD-A11D-01A-11D-A12Z-10	173
TCGA-BC-A5W4-01A-11D-A28X-10	96
TCGA-LG-A9QD-01A-11D-A382-10	155
TCGA-ZP-A9D2-01A-11D-A382-10	80
TCGA-G3-A5SI-01A-31D-A27I-10	45
TCGA-FV-A3R2-01A-11D-A22F-10	113
TCGA-EP-A12J-01A-11D-A12Z-10	65
TCGA-DD-AADR-01A-11D-A40R-10	136
TCGA-FV-A4ZP-01A-12D-A25V-10	139
TCGA-XR-A8TF-01A-11D-A35Z-10	195
TCGA-ED-A7XP-01A-11D-A34Z-10	80
TCGA-DD-AAD2-01A-11D-A40R-10	97
TCGA-K7-A6G5-01A-11D-A30V-10	109
TCGA-DD-AAE3-01A-11D-A40R-10	210
TCGA-G3-AAV5-01A-11D-A36X-10	116
TCGA-HP-A5N0-01A-11D-A28X-10	165
TCGA-DD-A4NB-01A-12D-A25V-10	33
TCGA-DD-AADL-01A-11D-A40R-10	166
TCGA-DD-AADQ-01A-11D-A40R-10	170
TCGA-DD-A3A6-01A-11D-A22F-10	16
